# Supplementary material for: Clinical Manifestations of Human Exposure to Fungi
Source: J Fungi (Basel). 2023 Mar 21;9(3):381. doi: 10.3390/jof9030381 (PMC10052331; doi:10.3390/jof9030381)
Supplement: Supplementary file 1 [file jof-09-00381-s001.zip]

Archive with 1 entries (1 files):
- jof-2199613-supplementary.pdf
